# Supplementary material for: Increased Provision of Bioavailable Mg through Vegetables Could Significantly Reduce the Growing Health and Economic Burden Caused by Mg Malnutrition
Source: Foods. 2021 Oct 20;10(11):2513. doi: 10.3390/foods10112513 (PMC8620491; doi:10.3390/foods10112513)
Supplement: Supplementary file 1 [file foods-10-02513-s001.zip]

Archive with 1 entries (1 files):
- foods-1404510-supplementary.pdf
